# Supplementary material for: Multicopy Chromosome Integration and Deletion of Negative Global Regulators Significantly Increased the Heterologous Production of Aborycin in Streptomyces coelicolor
Source: Mar Drugs. 2023 Oct 13;21(10):534. doi: 10.3390/md21100534 (PMC10608281; doi:10.3390/md21100534)
Supplement: Supplementary file 1 [file marinedrugs-21-00534-s001.zip]

Archive with 1 entries (1 files):
- marinedrugs-2636467-supplementary.pdf
